# Supplementary material for: Landscape Preference: The Role of Attractiveness and Spatial Openness of the Environment
Source: Behav Sci (Basel). 2023 Aug 9;13(8):666. doi: 10.3390/bs13080666 (PMC10452013; doi:10.3390/bs13080666)
Supplement: Supplementary file 1 [file behavsci-13-00666-s001.zip]

Archive with 1 entries (1 files):
- behavsci-2477537-supplementary.xlsx
