# Supplementary material for: Landscape Preference: The Role of Attractiveness and Spatial Openness of the Environment
Source: Behav Sci (Basel). 2023 Aug 9;13(8):666. doi: 10.3390/bs13080666 (PMC10452013; doi:10.3390/bs13080666)
Supplement: Supplementary file 1 [file behavsci-13-00666-s001.zip › behavsci-2477537-supplementary.xlsx]

## Sheet: Study 2 data
		Attractive open									Attractive closed									Unattractive open									Unattractive closed
GENDER	AGE	coherence	complexity	mystery	restoration	joy	surprise	fear	sadness	liking	coherence	complexity	mystery	restoration	joy	surprise	fear	sadness	liking	coherence	complexity	mystery	restoration	joy	surprise	fear	sadness	liking	coherence	complexity	mystery	restoration	joy	surprise	fear	sadness	liking
MALE	23	3,25	2,5	3,5	4,5	3,75	4,25	1,25	1	3,75	4	2,75	3	3,5	3	3	1	1	3,75	4,5	2,25	2,5	2,25	2,25	2,25	1	1	2,25	4,5	2,25	2,5	2,25	2,25	2,25	1	1	2,25
FEMALE	22	3,75	3	4	4,5	4	4	1,5	1,75	4,5	4,5	2,5	3,75	3,25	3	3,5	2	2,75	3,75	4,75	2,25	3	3,25	2,5	1,75	1	1	3,25	4,75	2	3	3,5	2,5	1,75	1	1	3,5
FEMALE	20	4,25	3,25	4,5	4,5	4,75	4,75	1,5	1	4,75	4,75	2,75	3,75	4,25	4	3,5	2	1,25	4,25	5	1,75	1,5	2,25	2,25	1	1	1	2	5	1,75	1,75	2,25	2,25	1	1	1	2
MALE	20	4,75	2	2,75	4,5	4	4,25	1,5	2	5	4,75	1,5	4	4,5	3	4,5	2,75	1,5	4,5	4,25	1,25	1,75	4,5	3,5	2,25	1,5	2	3,25	4,25	1,25	1,75	4,25	3	2,75	1,75	2,5	3,25
FEMALE	21	4,75	4	4,5	4	4	4,5	1	1	5	4,25	3,75	3,75	4	4	3	1	1,5	4	4,25	3,25	4	3,75	3,75	2	1	1	3,75	4,25	3,25	4	3,75	3,75	2	1	1	3,75
FEMALE	20	4,25	3,25	3	4,5	4	4,25	1,75	2	4,5	5	2,5	3	3,25	2,75	2,5	3,5	3,5	2,75	4,25	2,5	2,75	3,5	3,5	2,75	2,25	2,25	3,25	4,5	2,5	2,75	3,5	3,25	2,75	2,25	2,25	3
FEMALE	21	4,75	3,75	3,75	4,25	4,25	4	1,5	1,5	4,25	4,5	2,25	3	4	3,5	2,75	2,25	2,5	3,75	5	3,75	3	4,75	4,25	2,75	1,5	1,25	3,75	5	3,5	2,75	4,5	4	2,5	1,75	1,75	3,75
MALE	19	4,5	3,5	3,5	3,5	3,5	3,75	1,5	1	4,5	3,5	4,5	4,25	3,25	3,25	4,5	3	2	4,5	3,75	2	1,75	2,25	3	1,75	1,5	1	3	3,75	2	2	2,75	3	1,75	1,25	1	3
MALE	19	4,5	3,25	4,25	4,5	3,5	3,75	1,75	1,5	4,5	5	2	4,25	3	2,5	2	1	1	3,25	5	2,25	1,75	1,25	1	1	1	1	1	5	2,25	1,75	1,5	1	1	1	1	1
FEMALE	22	2,5	3	3,5	3,5	3	4,25	2	2,25	4	4	2,75	2	3,75	2,5	3	3,75	3,75	3,25	5	3,25	3	2,75	2,5	2,5	2	2,25	3,25	4,75	3,25	3	3	2,5	2,5	2	2,25	3,5
MALE	21	4	3	4,25	4	3,5	4,25	2,25	2	4	3,75	3,25	3,25	3	3,25	3	2,5	2,5	4	4	2,25	2	2,75	2,5	2	2	2,5	2,5	4	2,25	2	3,25	2,75	2	1,5	2,25	2,75
MALE	21	4,25	2,5	4,25	4,25	3,75	4,5	1	1,75	4	3,75	2,75	3,75	4,25	3,25	3,5	2,25	3	3,25	3,25	2,25	3	3,25	2,75	3	1	1	3,25	3,25	2,5	3,25	3,5	2,75	3	1	1	3,5
MALE	19	4,25	2,25	3,5	3,5	3	4	2,5	2,25	4	4,75	2,5	3	2,75	2,25	3	3,25	3,75	3,25	4,75	2,75	2	2,75	2,25	1,75	3	3,25	3	5	2,75	2	2,5	2,5	1,75	2,75	3	3
FEMALE	20	4,25	3,5	3	3,5	3,25	3,75	1,25	1	3,5	3,75	3	2,5	3	2,75	3	2,25	2,5	3	4,75	2,5	2,25	2,25	2,5	1,25	1	1	2,5	4,75	2,25	2,25	2,5	2,5	1,5	1	1	2,75
MALE	20	4,5	2,75	3,25	4,25	3,5	3,75	1,25	1,5	4	4,25	3,25	3,75	3,5	2,5	3	3,25	4	3,5	4,5	3,75	2,25	3,75	2,25	1,5	1,25	2	2,5	4,5	4	2,25	3,75	2,5	1,5	1	2	2,75
FEMALE	22	4	3,5	3,5	4	4	3,75	1,75	2	3	3,75	3	3,25	3,75	3,75	2,75	2	2,75	3,5	3,5	2,25	1,75	2,5	3	1,5	1	1,25	2,75	3,5	2,25	1,75	2,5	3	1,5	1	1,25	2,75
MALE	23	4,25	3,25	3,5	4,25	3,5	4,5	1	1,25	4,25	4	3	3,5	3,5	2,75	3,25	1,5	2,5	3,75	4,25	1,75	1	3,5	1,75	1	1	1	2,5	4	1,5	1	3,25	1,75	1	1	1,25	2,25
MALE	19	4	2,75	3,25	4	2,75	2,75	1	1,25	3,75	3,5	3	4,25	2,25	2,75	3	1	2,5	3,75	4,5	3,25	1,5	2	2	2	1	1,5	2,5	4,5	3,25	1,5	2	2	2	1	1	2,25
MALE	21	4	4	4,25	4,5	4,5	4	1,5	1	4,5	4,5	4,5	4,5	3,25	3,25	3	2,25	2,75	3,5	5	4	3,5	3,75	3,5	2	1	1,5	3,25	5	3,75	3,5	3,75	3,5	2	1	1,5	3,5
FEMALE	21	4,75	3	3,75	4,25	4	4,25	1,5	3,25	4,25	4,75	4,25	3,75	3,25	3,25	3,75	2,5	2,5	4,25	4,5	4,5	3,5	3,75	3,5	3,25	1,75	2	3,75	4,5	4,5	3,5	4	3,25	3	1,75	2,25	3,75
MALE	25	4	4	3,75	3,75	3,5	3,75	1,5	1,25	4	3,75	4	3	3,25	3	3	1,25	1,5	3	4,5	2,75	2,25	2,75	2,5	2,25	1	1,25	3	4,75	2,75	2	2,75	2,5	2,5	1	1,5	3
MALE	21	3,75	4,5	3,75	4,25	4,25	3,75	1,5	1,25	4	5	4,25	4,5	4,25	4	3,5	2,25	2,5	4,25	5	4,75	4,5	4,25	4,25	3,75	1	1	4,5	5	4,75	4,5	4,25	4,25	3,75	1	1	4,5
MALE	22	5	4,25	4	4,5	4,25	5	1	1	5	4,75	4,75	4,5	4	3,75	3,75	1	1,25	4,5	4,75	4,75	3,5	4,75	4,5	4,25	1	1	4,5	4,75	4,5	3,5	4,75	4,5	4,25	1	1	4,5
FEMALE	22	5	2,25	2,5	3	1,75	1,5	2,75	2,75	2,25	5	1,75	1,75	1,75	1	1,5	4,25	4,5	2	5	2	1,75	2,75	1,25	1	2	3	2	5	2	1,75	2,75	1,25	1	2,25	3	2
FEMALE	20	4,25	3,25	3,5	4,5	4	4,25	1,75	1,5	4	4	3,5	4,75	3,5	3	3	3,5	3,5	3,25	5	3,5	3,5	3,75	3,5	3	1	1,75	4	5	3,5	3,25	3,75	3,5	3,25	1	1,75	4
FEMALE	20	4	3	3,75	4,25	3	3,75	1	2	4	4,5	1,5	2,25	3,25	2,5	2,5	3	2,75	3,5	4,75	1,5	1,25	2,75	2	1	1,5	2	2,75	4,5	1,25	1,25	2,5	1,75	1	1,75	2,75	2,75
MALE	21	4,5	3,75	3,5	4	4	4,5	1,25	2	4,25	4	4	3,75	3,5	3,25	3,25	2,25	2,25	3,75	3,25	3	3	3,25	3	2,5	1,5	1,75	3	3,5	3	3	3	3	2,5	1,5	2	3
MALE	24	5	3,5	3,25	4,5	4	4	1,75	1,5	4,25	4,75	2,75	3,5	4,25	3,25	4,25	2	2	3,75	4,25	2,5	2,75	3,75	3,75	1,5	1,25	1,75	3	4,25	2,75	2,75	3,75	3,5	1,75	1,25	1,75	3
MALE	22	4,25	3,75	3,5	4,25	3,75	3,5	1	1	4,25	4,75	4,25	3,75	4,25	3,25	3	1,25	1,5	4,25	3,75	3,25	2,5	2,75	2,5	1,5	1	1,25	3,75	3	2,75	2,25	2,5	2,25	1,25	1	1,25	3,5
FEMALE	19	4	3,25	3	5	4,25	4,5	2,25	2,25	5	5	2,5	2,25	4,5	4	3,75	3	2	3,75	5	2,25	2	3,25	3,25	2,75	1,5	1,5	3,75	5	2,75	2	3	3	3	1,5	1,25	3,5
FEMALE	20	3,5	3,5	4,25	3,75	4	3,75	2	2,75	3,75	3,25	3,25	3,5	3,5	3	3,75	2,5	2,5	3,5	4	3	3	3,75	3,5	3,25	2	2,25	3,25	4	3	3	3,75	3,25	3,25	2	2,5	3,5
MALE	21	3,75	3,25	2,75	3,25	3	4,5	2,75	2	4	4,25	2,75	2,75	3	2,25	4	3,75	3,25	4,25	4	2,25	3	2,5	2,75	2,5	2,25	1,5	3,25	4	2	2,75	2,5	2,75	2	2	1,5	3
MALE	20	4,5	2	3,75	4,25	3,25	3,75	2	1,75	4,25	3,75	2,75	4,5	2,75	2,25	3,75	3,5	3,75	3	4,5	1,75	2,25	1,75	1,75	1,75	1,25	1,5	2	4,75	1,5	2	2,5	2,25	2	1	1	2,5
FEMALE	22	4,5	3,25	2,5	4	4	4	1,25	1	4,25	4,25	2,75	2	3,25	3	2,75	2,5	2,25	3,25	3,5	2,5	2,25	3,25	3,5	3,25	1	1	3,75	3	2,75	2,25	3,5	3,5	3,25	1	1	3,75
FEMALE	22	4,25	3,75	4	2,75	2,75	3	4	3,5	3,75	4,5	3,75	3,5	3,25	2,5	2,75	2,5	3	3,5	4,5	3,75	3,25	3	2,5	1,75	1,5	2,75	3	4,5	3,75	3	3	2,5	1,75	1,25	2,75	3
MALE	24	4,5	2,75	4	3,75	3,25	4,25	1,25	1,75	4	4,25	3,25	3	3,5	2,5	2,5	2,5	1,75	3,25	4,5	4	2,25	2,5	2,25	2	1,5	1,75	3	4,5	4	2,5	2,75	2,25	2	1,25	1,75	3
MALE	21	4,75	3,75	3,5	4,25	4,5	4,75	1,25	1,25	5	4	3,25	3	4	3,75	4	1,25	1,5	4,5	3,5	3,25	3	3,5	3,5	3,25	1	1	3,5	3,5	3	3	3,75	3,75	3,25	1	1	3,5
MALE	21	4,25	3	4,5	4,75	4,25	5	1	1,5	5	4,5	4	4,75	4,25	4,25	4	1	1,5	4,25	3,75	3	3,25	3,75	3,5	2,75	1	2	3,25	3,75	3	3,25	3,75	3,5	2,75	1	2	3,25
FEMALE	21	4,5	3,75	4,75	4,5	4,25	4	1,5	1,25	4,25	4,75	3,75	4,5	3,75	3	3,25	2,25	2	3,75	4,75	3,5	3,25	3,25	2,5	2,5	1	2	3,25	4,5	3,5	3	3	2,5	2,5	1	2	3,25
MALE	20	5	3,5	4	4,25	3,5	3,75	1	1	1	4,5	3,25	3,75	3,75	3,5	3,75	1	1	1	4	2,25	2,25	2,75	2,75	2	1	1	1	4	2,25	2,25	2,75	2,75	2	1	1	1
MALE	21	4,5	2,5	4,5	3,75	3,75	4,5	2,5	1,5	4,25	4,25	4	3,5	4	3	2,75	3,5	3,5	3,25	3,75	3	3	2,5	2,5	2,25	2,25	1,75	2	3,75	3,25	3	2,25	2,5	2,5	1,75	2	2
MALE	21	4,5	3	3,5	4,5	3,75	4,5	1,25	1,5	4,25	4	3,25	3	4	3,75	3,5	1,5	1,75	4	5	3	2,25	3	3	2,25	1,5	1,75	2,5	5	3	2	3	2,75	2	1,25	2	2,25
MALE	21	4,25	3,75	3,25	4,75	4,25	3,75	1,25	1	4,5	4,25	2,75	3	3,25	3,25	2,5	1,25	1,75	3,5	5	3	2	3,25	3,25	2	1	1	3,25	5	3	2	3,25	3	2	1	1	2,75
FEMALE	20	4,25	2,25	2,75	4,5	4,25	4,5	1,5	1,75	4,75	4,25	1,75	1,75	3,25	3	3	2,75	3	3	5	2,25	1,75	3	3,25	2,25	2	2,25	3,25	4,75	2,25	1,75	3	3	2	2	2	3,25
FEMALE	19	4,75	2,5	2,75	2,75	2,75	3,5	1,75	1,25	4	4	2,75	3	3,25	2,5	3,25	2,25	1,25	3,25	4	3	2,5	2,5	2,5	2,5	1,25	1,25	3,5	4,25	3	2,5	2,75	2,5	2,75	1,25	1,25	3,5
MALE	21	4	3,75	4	4	3,75	4,75	2,25	1,75	4	4	3,75	4	3,75	3,75	4	2	2	3,75	4	3,5	3,25	3	2,75	2,75	2	2	3	4	3,75	3,25	3	2,75	2,75	2	2	3
FEMALE	20	4,5	2,25	3,5	3,25	3,25	3,5	3	2,5	3,5	4,25	2,5	2,25	3,5	2,5	2,75	4	3,25	2,25	3,25	2,5	2,25	2,25	1,5	1,5	1,25	1,25	1,25	3,25	2,25	2,25	2,5	1,75	1,75	1,5	1,5	1,5
MALE	21	4,25	4	4,25	4,5	4,75	4,75	1,5	1	4,5	4	3,25	2,25	3	3,75	2,5	1	1,75	3,75	3,25	2	2	3,25	3	1,5	1	2	3,25	3,25	2,25	2	3,5	3,25	1,75	1	1,75	3,5
MALE	23	4	3,5	3,75	3,75	3	4,75	2,5	2,25	4,25	4,75	2,25	1,75	3,5	2,25	2,25	1,75	3,25	2,75	4	2,75	2,25	3	2,75	1,5	1	2	3	4	2,75	2,25	3	2,5	1,5	1	2,25	3
FEMALE	20	4,5	3,5	4	4,5	4,25	4,25	1,25	1,5	4,5	4	3,5	4,25	4,25	3	4,5	3,25	4	4,5	5	2,5	2,5	3,25	2,75	2,25	1	2,75	3,25	5	2,5	2,5	3,25	2,75	2,25	1,75	3	3
FEMALE	20	5	4	4	4,25	3,75	3,75	1,25	1,25	3,25	5	4,25	4	3,5	3,25	3,5	2,75	2,75	3,75	5	5	3,25	3,25	3	2,75	2	1,75	3,75	5	5	3,25	3,25	3	3	2	1,75	3,5
MALE	21	4,75	3	4,75	5	4,25	4.25	1	1	4,75	5	4,25	4	4	4	3,5	1,75	1,5	4,25	5	4	3,5	3,75	3	3	1	1	3	5	4	3	3,75	3	3,25	1	1	3
